# Supplementary material for: Identification and New Indication of Melanin-Concentrating Hormone Receptor 1 (MCHR1) Antagonist Derived from Machine Learning and Transcriptome-Based Drug Repositioning Approaches
Source: Int J Mol Sci. 2022 Mar 30;23(7):3807. doi: 10.3390/ijms23073807 (PMC8998904; doi:10.3390/ijms23073807)
Supplement: Supplementary file 1 [file ijms-23-03807-s001.zip]

Archive with 1 entries (1 files):
- ijms-1642592-supplementary.pdf
